# Supplementary material for: Stereoselective Synthesis and Anticancer Activity of 2,6-Disubstituted trans-3-Methylidenetetrahydropyran-4-ones
Source: Materials (Basel). 2022 Apr 21;15(9):3030. doi: 10.3390/ma15093030 (PMC9105583; doi:10.3390/ma15093030)
Supplement: Supplementary file 1 [file materials-15-03030-s001.zip]

Archive with 1 entries (1 files):
- materials-1653665-supplementary.pdf
